# Supplementary material for: The fate of early perichondrial cells in developing bones
Source: Nat Commun. 2022 Nov 28;13:7319. doi: 10.1038/s41467-022-34804-6 (PMC9705540; doi:10.1038/s41467-022-34804-6)
Supplement: Supplementary file 4 — Source Data [file 41467_2022_34804_MOESM4_ESM.xlsx]

## Sheet: Fig2c
Quantification of Dlx5-creER+, Osx-creER+ or Fgfr3-creER+tdTomato+ cells.
Percentage of tdTomato+ cells among Col1a1-GFPneg undifferentiated perichondrial cells.
Group	Dlx5-creER		Group	Osx-creER		Group	Fgfr3-creER
Sample#	%		Sample#	%		Sample#	%
1	51.7241		1	7.35294		1	1.47059
2	61.1111		2	6.4		2	2.02703
3	53.7037		3	7.91367		3	1.84049
4	55.9633		4	5.59441		4	3.07692
Percentage of Col1a1-GFP+tdTomato+ cells among Col1a1-GFP+ osteogenic perichondrial cells.
Group	Dlx5-creER		Group	Osx-creER		Group	Fgfr3-creER
Sample#	%		Sample#	%		Sample#	%
1	10.5263		1	76.9231		1	7.69231
2	10.5263		2	77.2727		2	4
3	11.7647		3	60.6061		3	9.09091
4	6.66667		4	77.4194		4	4.16667
Right: Percentage of Sox9+tdTomato+ cells among Sox9+ chondrocytes.
Group	Dlx5-creER		Group	Osx-creER		Group	Fgfr3-creER
Sample#	%		Sample#	%		Sample#	%
1	1.92445		1	17.5055		1	37.915
2	2.32897		2	14.5494		2	34.6667
3	2.65418		3	13.5883		3	35.638
4	1.7177		4	16.8883		4	38.2797
			5	22.49
			6	22.7596

## Sheet: Fig3c
Quantification of lineage-marked tdTomato+ cells.
Percentage of tdTomato+ cells among total periosteal cells.
Group	Dlx5-creER		Group	Osx-creER		Group	Fgfr3-creER
Sample#	%		Sample#	%		Sample#	%
1	88.7872		1	4.06504		1	8.76404
2	88.2086		2	5.93824		2	9.54545
3	87.7778		3	3.46667		3	12.9231
4	94.0541		4	3.06905		4	15.3846
Percentage of Col1a1-GFP+tdTomato+ cells among Col1a1-GFP+ cortical osteoblasts.
Group	Dlx5-creER		Group	Osx-creER		Group	Fgfr3-creER
Sample#	%		Sample#	%		Sample#	%
1	74.2857		1	19.1257		1	22.6277
2	68.5864		2	24.7967		2	17.9641
3	72.332		3	15.5172		3	18.3673
4	70.2703		4	18.9542		4	25.1656
Percentage of Col1a1-GFP+tdTomato+ cells among Col1a1-GFP+ trabecular osteoblasts.
Group	Dlx5-creER		Group	Osx-creER		Group	Fgfr3-creER
Sample#	%		Sample#	%		Sample#	%
1	57.8947		1	74.1573		1	54.3478
2	45.1923		2	64.0827		2	44.1472
3	53.0201		3	69.0411		3	48.8235
4	49.2355		4	64.1278		4	49.3213
Number of tdTomato+ BMSCs.
Group	Dlx5-creER		Group	Osx-creER		Group	Fgfr3-creER
Sample#			Sample#			Sample#
1	799		1	487		1	519
2	931		2	535		2	622
3	735		3	612		3	455
4	906		4	410		4	404
Percentage of SOX9+tdTomato+ cells among SOX9+ growth plate chondrocytes.
Group	Dlx5-creER		Group	Osx-creER		Group	Fgfr3-creER
Sample#	%		Sample#	%		Sample#	%
1	0.272397		1	0		1	64.7268
2	1.7585		2	0		2	70.9226
3	0.905746		3	0		3	76.6939
4	0.638104		4	0		4	67.5577

## Sheet: Fig4g
Quantification of
whole femur length
Group	Dlx5-creER			Group	Fgfr3-creER
	Cont	Ptch cKO			Cont	Ptch cKO
Sample#	mm	mm		Sample#	mm	mm
1	3.84	4.06		1	3.86	3.75
2	4.19	3.71		2	3.61	3.68
3	4.06	4.18		3	3.74	3.83
4	4.19	4.04		4	3.91	3.84
5	4.05	3.97		5	3.78	3.52
6	4.22	3.95		6	4.23	3.91
7	3.93	4.14		7	3.96	3.76
8	4.07	3.68		8	3.74	4.02
9		3.96		9	4.19
10		4.01		10	3.88
11		3.99
bone marrow length per total bone length
Group	Dlx5-creER			Group	Fgfr3-creER
	Cont	Ptch cKO			Cont	Ptch cKO
Sample#	%	%		Sample#	%	%
1	41.9271	40.1478		1	40.4145	28.5333
2	44.1527	42.5876		2	41.5512	29.6196
3	47.0443	38.5167		3	37.1658	26.1097
4	47.0167	41.0891		4	39.6419	25.5208
5	45.4321	39.2947		5	40.2116	26.7045
6	42.654	40.5063		6	39.0071	30.179
7	41.9847	37.1981		7	38.1313	28.1915
8	42.2604	41.3043		8	39.5722	27.3632
9		38.8889		9	35.7995
10		38.6534		10	38.4021
11		38.8471
distal cartilage length per total bone length
Group	Dlx5-creER			Group	Fgfr3-creER
	Cont	Ptch cKO			Cont	Ptch cKO
Sample#	%	%		Sample#	%	%
1	34.8958	31.2808		1	32.6425	40.8
2	29.5943	33.6927		2	32.133	40.4891
3	30.5419	31.8182		3	32.0856	41.2533
4	29.3556	30.198		4	31.9693	42.1875
5	27.4074	31.9899		5	31.746	43.75
6	30.5687	32.4051		6	31.9149	44.2455
7	35.1145	31.8841		7	34.0909	43.0851
8	32.1867	32.6087		8	32.6203	41.2935
9		31.5657		9	31.0263
10		31.6708		10	32.732
11		32.3308
Col1a1-GFP+ trabecular area per total bone marrow area
Group	Dlx5-creER			Group	Fgfr3-creER
	Cont	Ptch cKO			Cont	Ptch cKO
Sample#	%	%		Sample#	%	%
1	-	-		1	21.376	15.001
2	-	-		2	-	20.908
3	17.094	-		3	17.25	13.064
4	21.469	19.435		4	18.535	7.452
5	18.895	19.133		5	14.827	12.924
6	20.887	17.281		6	16.748	13.2
7	-	10.295		7	19.36	14.013
8	-	17.035		8	-	12.2
9		-		9	-
10		-		10	-
11		-
number of chondrocytes per column
Group	Dlx5-creER			Group	Fgfr3-creER
	Cont	Ptch cKO			Cont	Ptch cKO
Sample#				Sample#
1	4.38462	5.25843		1	5.43836	6.77665
2	4.79736	5.03483		2	4.75916	8.44444
3	5.28571	4.63636		3	4.76301	7.29268
4	4.86425	4.68447		4	4.69271	7.37368
5	5.0274	5		5	4.40594	7.11111
6	5.2093	5.30726		6	4.96988	7.17112
7	4.55696	4.20139		7	4.94628	7.01878
8	5.47945	5.18812		8	4.83491	6.91373
9		4.90667		9	4.88235
10		4.92019		10	5.09816
11		4.88095
total number of columns in growth plate.
Group	Dlx5-creER			Group	Fgfr3-creER
	Cont	Ptch cKO			Cont	Ptch cKO
Sample#				Sample#
1	312	178		1	146	197
2	227	201		2	191	180
3	175	176		3	173	205
4	221	206		4	192	190
5	219	201		5	202	189
6	172	179		6	166	187
7	158	144		7	242	213
8	146	202		8	212	255
9		225		9	170
10		213		10	163
11		210

## Sheet: Fig5c
Length from growthplates
Dlx5CE	Tm+ BMSC	Tam @E12.5								Total
P21	0-1mm	1-2mm	2-3mm	3-4mm	4-5mm	5-6mm	6-7mm	7-8mm	8-9mm
1	49	7	66	228	260	299	211	67	17	1204
2	31	11	69	263	336	374	382	113	15	1594
3	50	56	98	226	283	417	266	90	35	1521
4	23	17	62	202	322	366	418	175	37	1622
OsxCE	Tm+ BMSC	Tam @E12.5
P21	0-1mm	1-2mm	2-3mm	3-4mm	4-5mm	5-6mm	6-7mm	7-8mm	8-9mm
1	36	59	63	73	86	94	148	97	23	679
2	9	19	30	37	70	77	105	73	22	442
3	11	11	20	31	40	43	68	46	20	290
4	1	3	19	28	45	64	74	33	16	283
Fgfr3CE	Tm+ BMSC	Tam @E12.5
P21	0-1mm	1-2mm	2-3mm	3-4mm	4-5mm	5-6mm	6-7mm	7-8mm	8-9mm
1	442	305	165	125	85	96	78	120	132	1548
2	415	314	195	143	92	76	110	189	175	1709
3	570	505	301	182	125	77	93	143	202	2198
4	448	398	210	152	107	79	55	128	207	1784
Dlx5CE	Tm+ OB/OCY	Tam @E12.5
P21	0-1mm	1-2mm	2-3mm	3-4mm	4-5mm	5-6mm	6-7mm	7-8mm	8-9mm
1	46	15	32	74	168	317	234	69	28	983
2	55	17	51	74	138	296	325	78	47	1081
3	38	20	22	61	208	293	215	39	10	906
4	9	6	10	32	136	304	292	100	16	905
										0
OsxCE	Tm+ OB/OCY	Tam @E12.5								0
P21	0-1mm	1-2mm	2-3mm	3-4mm	4-5mm	5-6mm	6-7mm	7-8mm	8-9mm	0
1	31	18	22	35	60	85	186	104	28	569
2	13	1	5	14	11	49	59	27	13	192
3	2	2	4	12	11	27	38	17	33	146
4	0	1	1	5	17	94	55	26	12	211
										0
Fgfr3CE	Tm+ OB/OCY	Tam @E12.5								0
P21	0-1mm	1-2mm	2-3mm	3-4mm	4-5mm	5-6mm	6-7mm	7-8mm	8-9mm	0
1	653	301	171	86	60	50	80	95	160	1656
2	596	404	273	131	56	53	62	145	231	1951
3	623	374	217	163	68	57	86	146	300	2034
4	602	290	238	211	78	58	69	125	221	1892

## Sheet: Fig5d
Percentage of Cxcl12-GFP+Tomato+ cells
Group	Dlx5-creER	Osx-creER	Fgfr3-creER
Sample#	%	%	%
1	21.8	1.03	22.9
2	23.1	0.564	27.6
3	15.3	0.506	19.3
4	17.6	1.36	27.5
5	19.9	1.29	27.5
6			31
7			28.5
8			31.1
9			24.8
10			24.2

## Sheet: Fig6f
Percentage of tdTomato+ colonies among total CFU-Fs.
Group	Dlx5-creER	Fgfr3-creER
Sample#	%	%
1	17.4	63.7
2	13.2	53.8
3	10.1	51.1
4	12	44.4
5		72.1
6		69.4
7		45.3

## Sheet: Fig7c
Quantification of Col1a1(2.3kb)-GFP+ cells and Col1a1(2.3kb)-GFP+tdTomato+ cells in the metaphysis.
Col1a1(2.3kb)-GFP+ cells
Group	Dlx5-creER	Fgfr3-creER	Control
Sample#
1	314	330	131
2	332	393	115
3	293	430	108
4	309	392	105
5	403	265
6	298
Col1a1(2.3kb)-GFP+tdTomato+ cells
Group	Dlx5-creER	Fgfr3-creER
Sample#	%	%
1	3.18471	50.303
2	3.61446	50.1272
3	2.73038	55.3488
4	1.94175	61.4796
5	1.24069	58.4906
6	1.67785

## Sheet: Fig7f
Quantification of Col1a1-GFP+tdTomato+ cells in the metaphyseal and diaphyseal bone marrow
Group	Dlx5-creER			Group	Fgfr3-creER
Sample#	%	%		Sample#	%	%
	Metaphysis	Diaphysis			Metaphysis	Diaphysis
1	1.03627	62.8319		1	65.0442	6.62651
2	2.25989	49.4898		2	77.2947	11.039
3	2.34375	52.1739		3	83.691	12.2549
4	0.645161	56.8421		4	78.0083	6.26866
5	4.51977	65.8879
